# Supplementary material for: Current Status of COVID-19 Therapies and Drug Repositioning Applications
Source: iScience. 2020 Jun 20;23(7):101303. doi: 10.1016/j.isci.2020.101303 (PMC7305759; doi:10.1016/j.isci.2020.101303)
Supplement: Document S1. Table S1 — Ongoing COVID-19 Treatment Studies (Phase 4 and Expanded Access) Registered to Clinicaltrials.gov by June 09, 2020. [file mmc1.xlsx]

## Sheet: Sheet1
Table 1 Ongoing COVID-19 treatment studies (phase 4 and expanded access) registered to clinicaltrials.gov by June 09th, 2020.
Intervention drug/s			Study Designs			Study info
Drug group	First drug	Compared drug/s	Allocation	Masking	Purpose	Phases	Enrollment	Completion	NCT Number
Antivirals	Umifenovir	Oseltamivir Lopinavir/ritonavir	Single-blinded	Randomized	Treatment	Phase 4	400	2020-07-20	NCT04255017
		.	Open Label	Randomized	Treatment	Phase 4	380	2020-12-20	NCT04260594
		Lopinavir/ritonavir Carrimycin	Open Label	Randomized	Treatment	Phase 4	520	2020-02-21	NCT04286503
		Chloroquine
	Favipiravir	Hydroxychloroquine	Triple-blinded	Randomized	Treatment	Phase 4	40	2020-05-20	NCT04359615
	Interferon Beta-1A	Hydroxychloroquine	Triple-blinded	Randomized	Treatment	Phase 4	40	2020-04-20	NCT04350684
	Lopinavir / Ritonavir
	Umifenovir
	Lopinavir / Ritonavir	Hydroxychloroquine	Triple-blinded	Randomized	Treatment	Phase 4	40	2020-04-20	NCT04350671
	Interferon Beta-1A
	Remdesivir	.	.	.	.	Expanded	.	.	NCT04302766
		.	.	.	.	Expanded	.	.	NCT04323761
	Danoprevir+Ritonavir	.	Open Label	Single Group	Treatment	Phase 4	40	2020-05-20	NCT04345276
Antiparasitic	Hydroxychloroquine	Bromhexine	Open Label	Randomized	Treatment	Phase 4	90	2020-07-20	NCT04355026
		Camostat Mesilate	Quadruple- blinded	Randomized	Treatment	Phase 4	334	2020-12-21	NCT04338906
		Nitazoxanide	Single-blinded	Randomized	Treatment	Phase 4	86	2020-12-20	NCT04341493
		Chloroquine	Quadruple-blinded	Randomized	Treatment	Phase 4	400	2020-06-20	NCT04351191
		Chloroquine	Double-blinded	Randomized	Treatment	Phase 4	400	2020-06-21	NCT04346667
		Chloroquine	Open Label	Randomized	Treatment	Phase 4	950	2020-05-21	NCT04362332
		.	Single-blinded	Randomized	Treatment	Phase 4	40	2020-06-21	NCT04363866
		.	Double-blinded	Randomized	Prevention	Phase 4	800	2020-11-20	NCT04330495
		.	Open Label	Randomized	Treatment	Phase 4	120	2020-06-22	NCT04382625
		.	Open Label	Randomized	Treatment	Phase 4	45	2020-09-20	NCT04384380
	Chloroquine	.	Open Label	Randomized	Treatment	Phase 4	400	2020-12-20	NCT04331600
	Nitazoxanide	.	Open Label	Non-Randomized	Treatment	Phase 4	150	2020-12-20	NCT04406246
Immunosuppresives/	Eculizumab	.	.	.	.	Expanded	.	.	NCT04288713
Immunomodulators		.	.	.	.	Expanded	.	.	NCT04355494
	Tocilizumab	.	Open Label	Randomized	Treatment	Phase 4	500	2020-05-21	NCT04377750
	Ravulizumab	Baricitinib	Open Label	Randomized	Treatment	Phase 4	1167	2020-05-22	NCT04390464
	Ruxolitinib	.	.	.	.	Expanded	.	.	NCT04337359
		.	.	.	.	Expanded	.	.	NCT04355793
	Sargramostim	.	Open Label	Randomized	Treatment	Phase 4	80	2020-12-20	NCT04326920
	Lenalidomide	.	Quadruple-blinded	Randomized	Treatment	Phase 4	120	2020-12-20	NCT04361643
	IC14	.	.	.	.	Expanded	.	.	NCT04346277
	Cyclosporine	.	Open Label	Randomized	Treatment	Phase 4	120	2020-07-20	NCT04392531
	Octagam	.	Open Label	Randomized	Treatment	Phase 4	40	2020-11-20	NCT04411667
	Budesonide	.	Open Label	Randomized	Treatment	Phase 4	300	2020-10-20	NCT04355637
	Corticosteroid nasal irrigation	.	Open Label	Randomized	Treatment	Phase 4	75	2020-12-21	NCT04374474
	Dexamethasone	.	Open Label	Randomized	Treatment	Phase 4	200	2020-10-20	NCT04325061
	Methylprednisolone	.	Single-blinded	Randomized	Treatment	Phase 4	100	2020-07-20	NCT04263402
Antibiotics	Azithromycin	Hydroxychloroquine	Triple-blinded	Randomized	Treatment	Phase 4	40	2020-05-20	NCT04359316
			Open Label	Single Group	Treatment	Phase 4	400	2020-07-20	NCT04351919
			Open Label	Randomized	Treatment	Phase 4	750	2020-12-20	NCT04370782
	Doxycycline	Hydroxychloroquine	Open Label	Randomized	Treatment	Phase 4	202	2020-03-25	NCT04316377
		Zinc
Antihypertansives	ACE inhibitor	Thiazide diuretics	Open Label	Randomized	Prevention	Phase 4	2414	2020-03-21	NCT04330300
		Calcium Channel Blockers
		Angiotensin receptor blocker
	ACE inhibitor	Angiotensin receptor blocker	Single-blinded	Randomized	Treatment	Phase 4	208	2020-05-22	NCT04353596
	Angiotensin Receptor Blocker	.	Single-blinded	Randomized	Treatment	Phase 4	605	2020-04-21	NCT04394117
	Spironolactone	.	Triple-blinded	Randomized	Treatment	Phase 4	60	2020-10-20	NCT04345887
	Losartan	.	Open Label	Randomized	Prevention	Phase 4	200	2020-12-20	NCT04340557
	Tetrandrine	.	Open Label	Randomized	Treatment	Phase 4	60	2020-05-21	NCT04308317
	Valsartan	.	Quadruple-blinded	Randomized	Treatment	Phase 4	651	2020-08-21	NCT04335786
Convalescent Plasma	Convalescent Plasma	.	.	.	.	Expanded	.	.	NCT04360486
	Convalescent Plasma	.	.	.	.	Expanded	.	.	NCT04363034
	Convalescent Plasma	.	.	.	.	Expanded	.	.	NCT04358211
	Convalescent Plasma	.	.	.	.	Expanded	.	.	NCT04338360
	Convalescent Plasma	.	.	.	.	Expanded	.	.	NCT04372368
	Convalescent Plasma	.	.	.	.	Expanded	.	.	NCT04374370
Vaccine	BCG	.	Double-blinded	Randomized	Prevention	Phase 4	1800	2020-11-21	NCT04348370
	BCG	.	Quadruple-blinded	Randomized	Treatment	Phase 4	1000	2020-05-22	NCT04369794
	BCG	.	Quadruple-blinded	Randomized	Prevention	Phase 4	900	2020-05-21	NCT04414267
	BCG	.	Single-blinded	Randomized	Prevention	Phase 4	2014	2020-05-21	NCT04417335
Stem cell	CAP-1002 Allogeneic Cardiosphere-Derived Cells	.	.	.	.	Expanded	.	.	NCT04338347
Anticoagulants	Enoxaparin	.	Single-blinded	Randomized	Prevention	Phase 4	602	2020-10-20	NCT04373707
	Enoxaparin	-	Single-blinded	Randomized	Treatment	Phase 4	100	2020-04-21	NCT04367831
	Enoxaparin	Rivaroxaban	Single-blinded	Randomized	Treatment	Phase 4	600	2020-12-20	NCT04394377
	Enoxaparin	-	Open Label	Randomized	Treatment	Phase 4	186	2020-06-21	NCT04406389
	Heparin	Enoxaparin	Quadruple-blinded	Randomized	Treatment	Phase 4	50	2020-12-20	NCT04397510
		Clopidogrel
	Heparin	-	Open Label	Randomized	Prevention	Phase 4	750	2020-05-21	NCT04409834
Various well-known	Bromhexine	-	Open Label	Randomized	Prevention	Phase 4	140	2020-09-20	NCT04405999
	Dexmedetomidine	.	Open Label	Single Group	Treatment	Phase 4	10	2020-11-20	NCT04350086
	Deferoxamine	.	Single-blinded	Randomized	Treatment	Phase 4	200	2020-12-20	NCT04389801
	Intermediate dose thromboprophylaxis	Standard of Care thromboprophylaxis	Open Label	Randomized	Treatment	Phase 4	170	2020-04-21	NCT04360824
	Fluoxetine	.	Open Label	Non-Randomized	Treatment	Phase 4	2000	2020-10-21	NCT04377308
	Ibuprofen	.	Double-blinded	Randomized	Treatment	Phase 4	230	2020-11-20	NCT04334629
	Inhaled nitric oxide	.	.	.	.	.	.	.	NCT04358588
	Linagliptin	Insulin regimen	Open Label	Randomized	Treatment	Phase 4	20	2020-09-20	NCT04341935
	N-acetylcysteine	.	Open Label	Randomized	Treatment	Phase 4	200	2020-03-21	NCT04419025
	Sevoflurane	Propofol	Open Label	Randomized	Treatment	Phase 4	50	2020-09-20	NCT04359862
Supplements	Vitamin C	Hydroxychloroquine	Single-blinded	Randomized	Treatment	Phase 4	1250	2020-09-23	NCT04334967
	Vitamin D	.	Quadruple-blinded	Randomized	Treatment	Phase 4	1265	2020-12-20	NCT04411446
	Oral nutrition supplement (ONS) enriched in eicosapentaenoic acid, gamma-linolenic acid and antioxidants	Isocaloric/isonutrigenous ONS	Double-blinded	Randomized	Supportive Care	Phase 4	30	2020-10-20	NCT04323228
Combination thearapies	Danoprevir +ritonavir+/-Interferon	.	Open Label	Single Group	Treatment	Phase 4	11	2020-03-20	NCT04291729
	Hydrocortisone	.	Open Label	Randomized	Treatment	Phase 4	7100	2020-12-23	NCT02735707
	Ceftriaxone
	Moxifloxacin or Levofloxacin
	Piperacillin-tazobactam
	Ceftaroline
	Amoxicillin-clavulanate Macrolide
	Oseltamivir
	Lopinavir/ritonavir
	Hydroxychloroquine
	Hydroxychloroquine + Lopinavir/ritonavir
	Anakinra
	Tocilizumab
	Sarilumab
	Umifenovir + Interferon	.	Single-blinded	Randomized	Treatment	Phase 4	100	2020-07-20	NCT04254874
	Pertuzumab + Trastuzumab	.	.	.	.	Expanded	.	.	NCT04395508
